# Supplementary material for: Constructing Heterostructured MWCNT-BN Hybrid Fillers in Electrospun TPU Films to Achieve Superior Thermal Conductivity and Electrical Insulation Properties
Source: Polymers (Basel). 2024 Jul 27;16(15):2139. doi: 10.3390/polym16152139 (PMC11313851; doi:10.3390/polym16152139)
Supplement: Supplementary file 1 [file polymers-16-02139-s001.zip]

Archive with 1 entries (1 files):
- polymers-3111768-supplementary.pdf
